# Supplementary material for: Hyperbaric oxygen improves depression‐like behaviors in chronic stress model mice by remodeling gut microbiota and regulating host metabolism
Source: CNS Neurosci Ther. 2022 Oct 19;29(1):239–55. doi: 10.1111/cns.13999 (PMC9804075; doi:10.1111/cns.13999)
Supplement: Supplementary file 1 — Appendix S1 [file CNS-29-239-s001.csv]

Metabolite Name	Rt��min)
12-Hydroxydodecanoic acid +ve	0.22721058
Lanosterol +ve	0.53967363
Elaidic acid +ve	0.53967363
Palmitoleic acid +ve	0.65750505
25-Hydroxycholesterol +ve	0.67270706
Linoleic acid +ve	0.67270706
Nervonic acid -ve	0.6816925
Retinoic acid +ve	0.69020301
Indole +ve	0.69020301
Erucic acid -ve	0.69760922
Docosahexaenoic acid	0.72728015
Stearic acid -ve	0.72728015
Heptadecanoic acid -ve	0.74208428
Elaidic acid -ve	0.74208428
Linoleic acid -ve	0.74208428
Oleic acid -ve	0.74208428
cis-5,8,11,14,17-Eicosapentaenoic acid -ve	0.74208428
Palmitic acid -ve	0.75688435
Linolenic acid	0.75688435
Palmitoleic acid -ve	0.75688435
L-a-Phosphatidylcholine +ve	0.7942698
Retinoic acid -ve	0.80167188
Myristic acid -ve	0.80167188
Methyl jasmonate -ve	0.83134065
Sphingomyelin +ve	0.83874696
bilirubin	0.85386573
erythro-Dihydrosphingosine +ve	0.86871568
12-Hydroxydodecanoic acid -ve	0.87614488
Corticosterone -ve	0.93600532
Reichstein's substance S -ve	0.93600532
Bis(2-ethylhexyl) phthalate -ve	0.95244905
Palmitoyl-carnitine	1.0044012
Cortisone -ve	1.0563222
Pyridoxic acid +ve	1.0934054
Chenodeoxycholic acid -ve	1.1305015
Melatonin	1.1379056
Acetyl-5-hydroxytryptamine (N)	1.1527598
cis-5,8,11,14,17-Eicosapentaenoic acid +ve	1.1986639
Arachidic acid -ve	1.2062037
Corticosterone +ve	1.2136535
Reichstein's substance S +ve	1.2136535
Bis(2-ethylhexyl) phthalate +ve	1.2436641
Nicotine	1.290435
Hydroxy-3-methoxyphenylglycol	1.5597853
Dl-5-(1,2-dithiolan-3-yl)valeramide	1.6293166
Pyridoxic acid -ve	1.6670478
Propionic acid[3-(2-Hydroxyphenyl)]	1.6820813
Lumichrome -ve	1.6820813
Hippuric acid	1.7137189
Nicotinamide	1.9194629
Hydroxydecanoic acid	1.9282169
Acetyl-L-phenylalanine (N)	1.9282169
Indole-3-acetaldehyde	1.9356546
ETHYL 3-UREIDOPROPIONATE +ve	1.9506128
ETHYL 3-UREIDOPROPIONATE -ve	1.9581671
Deoxy-5'-(methylthio)adenosine	1.9958192
5'-methylthioadenosine	1.9958192
Methyl-Thioadenosine (MTA)	1.9958192
Acetyl-L-leucine (N)	2.0565275
Thymine +ve	2.0716672
Pyr.C3H4O3	2.1110568
Indole-3-acetamide	2.118634
Acetyl-DL-methionine (N) +ve	2.118634
Indoxyl sulfate	2.1261922
Hydroxypyridine	2.1641339
pyridoxal	2.1793173
Acetyl-DL-methionine (N) -ve	2.1869339
Thymidine -ve	2.1869339
Formyl-L-methionine (N)	2.2175382
Kynurenic acid	2.2483444
Quinolinecarboxylic acid -ve	2.2638175
Quinaldic acid -ve	2.2638175
Acetyl-L-cysteine (N) +ve	2.3182278
2HG [m+0]	2.3261884
Quinolinecarboxylic acid +ve	2.3339279
Quinaldic acid +ve	2.3339279
Quinoline +ve	2.3969947
Acetyl-L-cysteine (N) -ve	2.4368343
Indole-3-pyruvic acid	2.4368343
Phenol +ve	2.4938197
Cholic acid -ve	2.5686052
cis-4,7,10,13,16,19-Docosahexaenoic acid -ve	2.5686052
cis-aconit.C6H6O6	2.6020011
Dehydroascorbic acid -ve	2.6020011
Deoxyuridine -ve	2.6847742
Ala-AMC C13H14O3N2 -ve	2.8007077
Pyridoxine	2.8086535
Ala-AMC C13H14O3N2 +ve	2.8401556
Acetyl-tryptophan (N)	2.8401556
Diiodo-L-thyronine	2.8980787
Diiodo-L-tyrosine	2.8980787
Hydroxyphenylpyruvic acid	2.9308017
2-Picolinic acid +ve	2.9543038
Nicotinic acid	2.9543038
Methyladenine	3.016283
Citric.C6H8O7	3.2003062
Desthiobiotin +ve	3.2705625
Imidazoleacrylic acid +ve	3.3172772
ParaXanthine +ve	3.3172772
Hydroxy-3-methoxycinnamic acid	3.4546168
Desthiobiotin -ve	3.4706731
Acetyl-proline (N)	3.5109857
Diethyl oxalpropionate +ve	3.5614086
Phosphonoacetic acid	3.6366754
Adenosine[M+0] +ve	3.6447047
Deoxyguanosine +ve	3.6447047
DOPA +ve	3.6610046
Adenosine(M+1) +ve	3.6610046
1-Hydroxy-2-naphthoic acid -ve	3.6693172
Diethyl oxalpropionate -ve	3.7051087
Adenosine(M+2) +ve	3.7291923
Pyr+3	3.7711861
Riboflavin +ve	3.8617091
Cysteinesulfinic acid -ve	3.9343987
Ascorbic acid -ve	4.078828
Salicylamide	4.2161158
Sorbose -ve	4.4316181
Adenosine(M+10) +ve	4.486714
5-Methylcytosine +ve	4.5952953
Niacin/ nicotinate	4.7193934
Homovanillic acid -ve	4.7419998
Hydroxyphenyllactic acid	4.7419998
Acetyl-L-carnitine (O)	4.7799957
Leucine (I peak)	4.9459417
Homogentisic acid	4.9536229
Indole-3-acetic acid	4.9688874
Indoleacetic acid -ve	4.9688874
L-Thyroxine -ve	4.9688874
Pantothenic acid +ve	4.9918126
Epinephrine +ve	4.9918126
Pantothenic acid -ve	5.0164646
Psicose -ve	5.0473751
Glucuronic acid -lactone	5.0783481
L-Thyroxine +ve	5.0860272
Hypoxanthine(M+0)	5.0860272
Homoserine	5.1186918
Arabinose	5.3607672
Dihydroxypyridine +ve	5.4087944
ACETAMIDOBUTYRIC ACID +ve	5.4426173
Dihydroxyphenyl glycol -ve	5.4991028
p-Coumaric acid -ve	5.5330154
Gluconic acid -lactone	5.5653237
Methyl-Nicotinamide @2min	5.6392447
Cotinine	5.671328
Acetyl-L-alanine (N) +ve	5.8016031
pyridoxamine	5.8016031
7-methylguanosine	5.8173301
Valine	5.8645158
Methionine	5.9116575
Uracil +ve	6.0395139
acetyl cysteine	6.0395139
Hypoxanthine(M+5)	6.0870201
Methyl-D-galactopyranoside	6.110916
6-hydroxydopamine +ve	6.1346974
Biotin	6.2008015
Deoxycytidine +ve	6.2477975
Deoxycytidine -ve	6.2870183
6-hydroxydopamine -ve	6.3676872
Phe. C9H11NO2 +ve	6.3751664
Tryptamine	6.3751664
Methyl indole-3-acetate +ve	6.3906144
Norvaline	6.6138105
Acetylglycine +ve	6.6294626
Amino-1-phenylethanol	7.0279754
Pyroglutamic acid +ve	7.0435004
acetyl-carnitine (O)	7.1984569
Inosine -ve	7.2214404
Isoleucine (II peak)	7.2288904
Norleucine	7.2288904
glycerol-3-phosphate+3	7.3311426
acetyl-serine (O)	7.4015509
Aminobenzoic acid +ve	7.4790012
Gulonic acid ?-lactone	7.5369783
Kynurenine	7.6223596
Betaine	7.6378805
Nicotinamide-N-oxide	7.7323784
Acetyl-D-galactosamine (N)	7.8098724
Acetyl-D-glucosamine (N)	7.8098724
Acetyl-D-mannosamine (N)	7.8098724
Inosine +ve N+1	7.8409035
GSH+9	7.8409035
Dehydroshikimic acid	7.9108517
GLU+5	7.9814914
Cytidine -ve	8.0045621
Cytidine +ve	8.0595352
Hydroxy-L-phenylglycine +ve	8.0747893
pentostatin	8.1356874
Hydroxypyridine-3-carboxylic acid +ve	8.1356874
1-Aminocyclopropanecarboxylic acid +ve	8.1356874
Uridine -ve	8.1433769
Norepinephrine	8.2211417
AMP +ve	8.2286833
Methyladenosine	8.2745001
Uridine +ve	8.2897751
Benzylamine	8.3356542
Tryptophan	8.4727795
acetyl-glutamine	8.4727795
Xanthine -ve 13C+5	8.5414796
AMP -ve	8.5567442
Dihydroorotate [M+1]	8.5720213
Threonine(allo)	8.6715838
Methoxy-L-tyrosine	8.755886
Xanthurenic acid +ve	8.7634153
Dihydroorotate [M+0] -ve	8.7710902
Pipecolic acid	8.7953237
Pipecolinic acid +ve	8.7953237
Pipecolic acid +ve	8.7953237
Xanthurenic acid -ve	8.8181321
Methyl 4-aminobutyrate +ve	8.8559425
Guanine +ve	8.8861883
Dihydrobiopterin	8.9012925
Imidazoleacetic acid	8.9012925
Biopterin(7,8-Dihydro-)	8.9012925
Acetyl-asparagine	8.9315155
Dihydroxypyrimidine-5-carboxylic acid	8.9557988
PRO. C5H9NO2 +ve	8.9632614
PRO. C5H9NO2 +ve [M+1]	8.9632614
NAAG+7	8.9632614
Carbamoyl-alanine -ve	9.0619906
Xylitol	9.3285264
Arabitol	9.3285264
GMP -ve	9.3937806
Anthranilic acid	9.4335369
Urate(M+0) -ve	9.5251495
FAICAR-HPO3 -ve	9.5584351
Carbamoyl-alanine +ve	9.5660288
ASN.C4H8N2O3 +ve	9.5660288
Xanthosine +ve	9.5974809
Hydroxy-kynurenine +ve	9.6318538
Xanthosine -ve	9.639831
Hydroxyindole-3-acetic acid +ve	9.6473329
oritidine -ve	9.6859789
phenylpyruvate +ve	9.7254748
Tyrosine	9.7254748
Methyl-Histidine	9.7406728
1-Methyl-L-histidine	9.7406728
Hydroxyindole-3-acetic acid -ve	9.7484226
Azelaic acid	9.7635978
Methylhistamine +ve	9.7861706
Amino-4-hydroxybenzoic acid -ve	9.7938832
amino-5-hydroxybenzoic acid -ve	9.7938832
Quinic acid	9.8090145
Carnitine	9.8164646
Lyxose	9.9165459
5PRA-HPO3 +ve	9.999723
Urate(M+0) +ve	9.999723
Butyrobetaine	10.075392
acetylcholine +ve	10.075392
Trimethylammoniobutanoic acid	10.075392
3-Carboxypropyl	10.075392
2-Deoxy-D-glucose	10.115025
Fucose	10.115025
FGAM-HPO3 -VE	10.23835
Phenylimidazole	10.276309
Aminolevulinic acid +ve	10.336949
Guanosine 3',5'-cyclic monophosphate +ve	10.383888
Sarcosine +ve	10.398976
Mannitol	10.481834
Sorbitol	10.481834
AIR-HPO3 +ve	10.489361
Mannosamine	10.549547
Glucosamine	10.549547
GABA. C4H9NO2 +ve ?	10.564555
Aminoisobutyric acid +ve	10.564555
Octopamine +ve	10.579559
Methoxytyramine	10.594597
Methyl-glutamic acid +ve	10.594597
dGMP +ve	10.717903
FGAM-HPO3 +VE	10.779401
coenzyme A +ve	10.779401
Diethanolamine	10.809336
Taurine +ve	10.824301
adrenaline	10.870745
Cys +ve	10.870745
Methyl-Uridine	10.885701
FAD +ve	10.915597
Threonine	10.930549
L-azetidine-2-carboxylate	10.930549
Suberic acid	10.969499
Hydroxy-L-tryptophan	10.977014
Galactosamine +ve	10.977014
Succinyladenosine+3	10.991983
SAHomocystiene	11.006943
TMP +ve [M+10]	11.053335
TMP +ve [M+9]	11.068266
5-aminolevulinate	11.098143
Hydroxy-proline	11.098143
ALA+1	11.113102
Alanine(D-)	11.113102
Methyl-glutamic acid -ve	11.120579
Anserine	11.14291
Glutaryl-L-carnitine	11.172747
Acetylneuraminic acid (N)	11.189227
Creatinine	11.324089
NAAG	11.346823
Hypotaurine	11.490875
Pimelic acid	11.498706
Shikimic acid -ve	11.529302
Alanine (beta)	11.567308
2,5-Dimethylpyrazine	11.597952
AIR_+ve	11.631017
TMP [M+3] -ve	11.638942
Guanidinobutyric acid +ve	11.738806
Glucose.C6H12O6	11.762069
Allose -ve	11.762069
TMP [M+9] -ve	11.777348
GLN.C5H10N2O3 N+2	11.801625
Methyl-Adipate	11.884961
Tyramine	11.892421
Choline +ve	11.892421
GLN.C5H10N2O3	11.922503
GLN+1	11.982711
Acetyl-L-lysine (N)	11.99779
GLN.C5H10N2O3 N+1	11.99779
ASN+1	12.028034
Acetyl-glutamate [M+4] +ve	12.043142
Dihydroxyphenylacetic acid	12.066022
Sucrose -ve	12.081213
Palatinose -ve	12.081213
Lactose -ve	12.081213
Ophthalmate	12.088657
3,4-Dihydroxy-L-phenylalanine -ve	12.111749
TMP [M+8] -ve	12.235822
Guanidineacetic acid +ve	12.243326
3,4-Dihydroxy-L-phenylalanine +ve	12.258701
Aminovaleric acid +ve	12.258701
Histidine	12.274168
Biopterin	12.351322
SER+1	12.351322
glycerol-3-phosphate	12.359272
SER.C3H7NO3	12.368364
SER.C3H7NO3 N+1	12.414899
Acetyl-b-glucosaminylamine	12.477374
Cysteine(S-Carboxymethyl-) -ve	12.48552
cis-aconit+5	12.48552
Acetyl-glutamate [M+5] +ve	12.508849
Aminoadipic acid -ve	12.54882
Thiamine +ve	12.588228
Suc+4	12.59661
GLU+2	12.621758
Carnosine -ve	12.695847
Carnosine +ve	12.705052
Serotonin creatinine	12.705052
Thiamine monophosphate -ve	12.713487
Thiamine monophosphate +ve	12.770493
dGMP -ve	12.796072
Citrulline	12.88461
Citrulline+1	12.88461
GLU+1	12.88461
Acetyl-DL-serine (N) +ve	12.90011
Acetyl-L-serine (O)	12.90011
GLU.C5H9NO4 +ve	12.90011
Methyl-D-aspartic acid	12.90011
GSH.C10H17N3O6S -ve	12.923606
Glucose+2	12.923606
GLU.C5H9NO4 +ve N+1	12.931164
Acetyl-DL-glutamic acid (N) +ve	12.978008
Acetyl-glutamate [M+0] +ve	12.978008
dADP 13C+5	12.986116
Acetyl-DL-glutamic acid (N) -ve	13.019304
Acetyl-aspartic acid (N)+0 -ve	13.036796
Ribose+1.Cl adducts	13.084879
GSH+4	13.092583
Melibiose	13.102589
AIR_-ve	13.102589
Serotonin	13.111902
Histidinol	13.195817
ASP C4H7NO4 -ve N+1	13.22035
Glucose+1	13.252452
L-2-aminoadipate	13.29546
Aminoadipic acid +ve	13.29546
dGDP -ve	13.319717
Acetyl-aspartic acid (N)+0 +ve	13.3275
Succinyladenosine+1	13.378529
Phosphocholine +ve	13.410342
Succinyladenosine.C14H17N5O8 +ve	13.410342
Phosphocholine -ve	13.418525
dADP -ve	13.418525
dCTP -ve [M+2]	13.436015
Succinyladenosine+2	13.445377
Glucosamine 6-sulfate +ve	13.445377
Cysteic acid -ve	13.469544
acetyl-aspartate (N)+1	13.469544
Glucose+1.Cl adducts	13.485525
Acetylputrescine (N)	13.509302
Arginosuccinate.C10H18N4O6	13.528515
a-KG+1	13.536736
Glucuronic acid	13.584857
Galacturonic acid	13.584857
Guanidinosuccinic acid	13.627878
Mal+1	13.651955
Succinyl-L-homoserine	13.667838
Cystine -ve 13C+6,15N+2	13.667838
2,3-Pyridinedicarboxylic acid -ve	13.685271
Quinolinic acid -ve	13.685271
EDTA +ve	13.710613
Cystine +ve 13C+6,15N+2	13.710613
EDTA -ve	13.718563
FAICAR -VE	13.750084
2HG [m+1]	13.767376
Spermidine	13.776795
FGAM	13.858699
Spermine	13.858699
Xylose -ve	13.882586
Methyl-1-nicotinamide +ve	13.941599
Cystine -ve	13.998672
Cystine +ve	14.02607
Cys+3 +ve	14.02607
Glucosaminic acid +ve	14.07533
Raffinose	14.083949
FGAR-HPO3 -ve	14.083949
FGAR-HPO3 +ve	14.111564
Phosphocreatine +ve	14.128174
Glucosaminic acid -ve	14.136814
dCTP -ve [M+4]	14.153305
Phosphocreatine -ve	14.153305
Fructose	14.338206
Glyceraldehyde 3-phosphate.C3H7O6P	14.355516
DHAP	14.355516
Ribose phosphate.C5H11O8P (II peak)	14.372903
R5P	14.372903
Ribose phosphate.C5H11O8P (III peak)	14.372903
Ethanolamine phosphate	14.396537
picolinate	14.412166
PhosphoEthanolaine	14.412166
Cystathionine +ve	14.589464
5PRA -ve	14.597306
Cystathionine -ve	14.709923
Glyceraldehyde 3-phosphate+2	14.709923
5PRA +ve	14.717814
Dopamine	14.765817
Ribose phosphate+1	14.841669
Mal+2	14.875665
FUM+3	14.90814
Galactose 1-phosphate -ve	14.924358
F6P	14.924358
Mannose 6-phosphate -ve	14.924358
Nicotinamide Riboside	14.951611
Dimethylarginine	14.951611
Ribose.C5H10O5	15.00905
Mannose 6-phosphate +ve	15.051323
Carbamoyl aspartate -ve	15.059842
Sedoheptulose-7-phosphate (D)	15.076271
GSSG+5	15.084142
saicarRibose +ve C13H18N4O9	15.33678
Adenosine 3',5'-diphosphate -ve	15.398405
Arginosuccinate+1	15.406434
fructose-1-phosphate (D) I peak	15.569051
2,6-Diaminopimelic acid	15.577036
Saccharic acid	15.585132
G6P+1	15.585132
Mucic acid	15.585132
Stachyose -ve	15.585132
Diamide	15.593111
G6P+2	15.602722
2PG/3PG +1	15.62028
G6P +ve	15.644045
Acetyl-lysine (N)	15.898203
SuccinylCys +ve	15.898203
Adenosine 3',5'-diphosphate +ve	15.946681
2PG/3PG	15.95431
Dimethyl-p-phenylenediamine (N,N)	16.154268
PEP+1	16.403423
GSSG	16.697969
Ornithine	16.697969
GSSG -ve	16.705688
SAM +ve	16.744882
Cys-Gly-fum -ve C9H14N2O7S	16.799479
Suc-cys-gly -ve	16.799479
PEP.C3H5O6P	16.862321
Citric+1	16.862321
CTP [M+7]	16.87808
Ornithine+2	16.886023
Hydroxylysine	17.029917
5-Hydroxylysine	17.029917
NADPH	17.599149
Adenylosuccinate 13C+9	17.672893
ARG+2	17.68046
ARG+1	18.048954
ARG+10	18.064623
Agmatine	18.473321
Petroselinic acid	22.646695
Caprylic Acid (Octanoic Acid) +ve	22.77731
Desmosterol +ve	24.828567
Rhamnose	29.436318
