# Supplementary material for: Hyperbaric oxygen improves depression‐like behaviors in chronic stress model mice by remodeling gut microbiota and regulating host metabolism
Source: CNS Neurosci Ther. 2022 Oct 19;29(1):239–55. doi: 10.1111/cns.13999 (PMC9804075; doi:10.1111/cns.13999)
Supplement: Supplementary file 2 — Appendix S2 [file CNS-29-239-s003.xlsx]

## Sheet: A-C
Metabolite Name	PubChem ID	Fold Change	log2FoldChange	t-test	Wilcoxon	Shapiro-Wilk
						W	freedom	P
2-(2-Hydroxy-1H-indol-3-yl)acetic acid	14768067	3.0889	1.6271	0.084977	0.022902	0.705	16	0
2-[(2-Acetamido-3-carboxy-1-oxopropyl)amino]pentanedioic acid	5255	2.7675	1.4686	0.063777	0.022902	0.885	16	0.047
2-Amino-1-phenylethanol	1000	2.9197	1.5458	0.0079862	0.0033217	0.869	16	0.026
3-Dehydroshikimate	439774	2.122	1.0855	0.017883	0.022902	0.949	16	0.482
4-Pyridoxic acid	6723	0.483	-1.0499	0.044251	0.041783	0.855	16	0.016
Agmatine	199	4.5936	2.1996	0.0073147	0.0012238	0.826	16	0.006
Alanine	5950	2.2534	1.1721	0.037955	0.071154	0.904	16	0.092
Anserine	112072	1.6609	0.732	0.033861	0.022902	0.873	16	0.031
Benzylamine	7504	2.2359	1.1608	0.041104	0.041783	0.919	16	0.162
Biopterin	135449517	5.5183	2.4642	0.04876	0.0033217	0.66	16	0
Choline	305	1.2605	0.33397	0.0042234	0.0012238	0.859	16	0.019
D-Alanine	71080	0.39183	-1.3517	0.089758	0.022902	0.845	16	0.012
Decanoic acid	2969	2.3371	1.2247	0.019566	0.031119	0.946	16	0.433
Dihydrosphingosine	6603822	0.36643	-1.4484	0.091978	0.041783	0.677	16	0
Dopamine	681	1.8766	0.9081	0.070729	0.041783	0.802	16	0.003
Flavin Adenine Dinucleotide	643975	0.4793	-1.061	0.0087187	0.022902	0.916	16	0.146
gamma-Aminobutyric acid	119	1.6566	0.72822	0.015397	0.022902	0.914	16	0.134
Glutamic acid	33032	1.3559	0.43923	0.0061841	0.0078671	0.976	16	0.923
Heptadecanoic acid	10465	1.663	0.73375	0.00052561	0.0012238	0.963	16	0.711
Indole	798	1.3139	0.39387	0.059786	0.041783	0.885	16	0.047
Inositol	892	21.363	4.417	0.1018	0.041783	0.584	16	0
L-Allothreonine	99289	0.65358	-0.61355	0.014346	0.022902	0.867	16	0.024
L-a-Phosphatidylcholine +ve		1.5411	0.62395	0.0024055	0.0052448	0.964	16	0.737
L-Histidinol	165271	1.9158	0.93791	0.059673	0.022902	0.803	16	0.003
Linoleic acid	5280450	1.5989	0.67706	0.00039129	0.0006993	0.944	16	0.397
Linolenic acid	5280934	1.6322	0.70678	0.00032053	0.0006993	0.948	16	0.454
L-Pyroglutamic Acid	7405	1.5176	0.60175	0.04244	0.041783	0.944	16	0.4
Methyl 4-aminobutanoate	18614	1.2768	0.35258	0.024395	0.022902	0.931	16	0.253
Methyl adipate	12328	2.1992	1.137	0.024513	0.016434	0.916	16	0.144
Myristic acid	11005	1.7077	0.77208	0.055454	0.0052448	0.674	16	0
N6-Acetyl-L-lysine	92832	0.80522	-0.31254	0.020152	0.041783	0.969	16	0.828
N-Acetylasparagine	99715	0.7462	-0.42237	0.044802	0.071154	0.931	16	0.25
N-Acetyl-L-aspartic acid	65065	0.62874	-0.66946	0.034203	0.14161	0.956	16	0.582
N-Acetylputrescine	122356	1.6621	0.73302	0.023611	0.041783	0.965	16	0.76
N-Amidino-L-aspartic acid	439918	0.7722	-0.37296	0.013967	0.031119	0.941	16	0.366
Nicotinamide N-oxide	72661	1.4541	0.54013	0.014578	0.022902	0.92	16	0.167
Nicotinic acid	938	1.5752	0.6555	0.047674	0.022902	0.891	16	0.057
N-Methyl-D-aspartic acid	22880	1.3574	0.4408	0.0065977	0.016434	0.974	16	0.896
Norepinephrine	439260	2.0628	1.0446	0.021858	0.022902	0.893	16	0.062
Oleic acid	445639	1.6046	0.68219	0.002543	0.00034965	0.898	16	0.075
Palmitic acid	985	1.6479	0.72063	0.0012261	0.00017483	0.912	16	0.123
Palmitoleic Acid	445638	1.6486	0.72127	0.027729	0.0020979	0.724	16	0
Phosphorylcholine	1014	0.80606	-0.31103	0.048947	0.041783	0.879	16	0.037
Picolinic acid	1018	1.5179	0.60209	0.10032	0.041783	0.849	16	0.013
Stearic acid -ve		1.4112	0.49694	0.011939	0.0033217	0.912	16	0.124
Thiamine	1130	0.79981	-0.32228	0.078712	0.041783	0.687	16	0
Thymine	1135	0.68609	-0.54352	0.014516	0.022902	0.933	16	0.275

## Sheet: B-D
Metabolite Name	PubChem ID	Fold Change	log2FoldChange	t-test	Wilcoxon	Shapiro-Wilk
						W	freedom	P
(2R,3R,4S,5R)-2,3,4,5-Tetrahydroxy-6-oxohexyl dihydrogen phosphate	439958	0.45401	-1.1392	0.038165	0.017483	0.863	14	0.034
3-O-Methyldopa	9307	1.7235	0.78531	0.018092	0.037879	0.954	14	0.618
4-Pyridoxic acid	6723	1.7575	0.81356	0.029362	0.037879	0.922	14	0.233
5'-Methylthioadenosine	439176	1.6542	0.72614	0.005908	0.006993	0.97	14	0.883
5'-Phosphoribosylformylglycinamidine	440417	0.54349	-0.87968	0.035167	0.097319	0.9	14	0.114
5'-Phosphoribosyl-N-Formylglycinamide	130805	0.77121	-0.3748	0.0088868	0.017483	0.943	14	0.461
Acetylcholine	187	0.71728	-0.4794	0.011237	0.026224	0.93	14	0.303
Agmatine	199	0.38359	-1.3823	0.070857	0.037879	0.86	14	0.031
alpha-Lactose	84571	1.8582	0.89387	0.0052494	0.006993	0.976	14	0.942
Aminoadipic acid +ve	469	0.76562	-0.3853	0.00016706	0.0011655	0.963	14	0.77
beta-D-Mannose 6-phosphate	439198	0.44108	-1.1809	0.056446	0.026224	0.815	14	0.008
Choline	305	0.59307	-0.75373	0.00061803	0.002331	0.914	14	0.179
Dihydrocodehydrogenase II	22833512	4.6047	2.2031	0.01211	0.006993	0.846	14	0.019
Dihydrosphingosine	6603822	2.5408	1.3453	0.032658	0.037879	0.923	14	0.24
DL-Dopa	836	0.19725	-2.3419	0.039738	0.037879	0.752	14	0.001
D-Raffinose	10542	2.2033	1.1397	0.022079	0.017483	0.891	14	0.085
D-Xylose	135191	0.54227	-0.88292	0.017336	0.037879	0.946	14	0.498
Eicosapentaenoic acid	446284	1.5587	0.64033	0.02212	0.017483	0.866	14	0.037
Flavin Adenine Dinucleotide	643975	1.9912	0.99361	0.01419	0.011072	0.968	14	0.843
Fructose-6-phosphate	69507	0.43767	-1.1921	0.05492	0.026224	0.815	14	0.008
Gluconolactone	7027	1.9997	0.99976	0.049237	0.026224	0.927	14	0.278
Glutamic acid	33032	0.53276	-0.90843	0.00051114	0.0011655	0.944	14	0.474
Guanine +ve	135398634	7.7454	2.9533	0.018304	0.002331	0.748	14	0.001
Guanosine	135398635	8.3082	3.0545	0.018168	0.002331	0.743	14	0.001
Hydroxylysine	3032849	0.63007	-0.66641	0.00044274	0.00058275	0.962	14	0.748
Hydroxyproline	5810	1.363	0.44681	0.032117	0.072844	0.983	14	0.99
Hypoxanthine	135398638	0.42015	-1.251	0.029489	0.037879	0.945	14	0.49
Indole-3-acetamide	397	1.5346	0.61786	0.038387	0.05303	0.946	14	0.499
Indoleacetic acid -ve	802	6.4447	2.6881	0.072423	0.026224	0.588	14	0
Indoxyl sulfate	10258	1.4899	0.57522	0.04991	0.037879	0.913	14	0.174
L-a-Phosphatidylcholine +ve		0.68455	-0.54677	0.0066017	0.011072	0.967	14	0.833
L-Cystine	67678	1.5751	0.6554	0.0050475	0.017483	0.966	14	0.826
Linolenic acid	5280934	0.68701	-0.54161	0.086265	0.037879	0.833	14	0.013
L-Ornithine	6262	0.79234	-0.33581	0.044195	0.072844	0.961	14	0.746
L-Pyroglutamic Acid	7405	0.52544	-0.92839	0.0065597	0.017483	0.825	14	0.01
Methyladenosine	9878825	1.2397	0.31001	0.0077524	0.006993	0.923	14	0.241
N7-Methylguanosine	135445750	1.2461	0.31739	0.0022479	0.0040793	0.924	14	0.253
N-Acetylasparagine	99715	1.3979	0.48327	0.027787	0.037879	0.955	14	0.646
N-Acetyl-beta-D-glucosaminylamine	439454	0.41032	-1.2852	0.033262	0.037879	0.849	14	0.021
N-Acetylglycine	10972	0.44365	-1.1725	0.036638	0.026224	0.809	14	0.006
N-Acetylhistamine	69602	2.6436	1.4025	0.17273	0.037879	0.765	14	0.002
N-Carbamoyl-L-aspartate(2-)	5460257	0.58277	-0.77899	0.029603	0.026224	0.877	14	0.054
Nicotinamide riboside	439924	0.45889	-1.1238	0.0092138	0.017483	0.939	14	0.412
N-Methyl-D-aspartic acid	22880	0.54385	-0.87873	0.00072292	0.002331	0.947	14	0.516
oritidine -ve		0.69777	-0.51918	0.017412	0.0011655	0.76	14	0.002
Palmitic acid	985	0.61194	-0.70853	0.028467	0.006993	0.796	14	0.004
Palmitoylcarnitine	461	0.63326	-0.65914	0.0042746	0.006993	0.954	14	0.629
Phosphoenolpyruvate	1005	3.1589	1.6594	0.02292	0.017483	0.897	14	0.102
Phosphoribosyl Formamidocarboxamide	166760	4.5053	2.1716	0.054656	0.011072	0.781	14	0.003
Pyridoxal	1050	1.9005	0.92641	0.0086073	0.026224	0.917	14	0.197
Riboflavin	493570	0.66815	-0.58175	0.0014532	0.002331	0.986	14	0.997
Sebacic acid	5192	7.6203	2.9298	0.07792	0.0040793	0.548	14	0
Stearic acid -ve		0.6694	-0.57906	0.019496	0.011072	0.891	14	0.084
Suberic acid	10457	0.45035	-1.1509	0.01773	0.017483	0.929	14	0.299
Succinyladenosine	20849086	0.70469	-0.50494	0.034086	0.037879	0.969	14	0.869
Sucrose	5988	1.825	0.86793	0.0053249	0.011072	0.967	14	0.831
Uridine	6029	1.544	0.62671	0.011297	0.0040793	0.901	14	0.117
Xanthosine	64959	0.15317	-2.7067	1.5238e-05	0.00058275	0.803	14	0.005

## Sheet: C-D
Metabolite Name	PubChem ID	Fold Change	log2FoldChange	t-test	Wilcoxon	Shapiro-Wilk
						W	freedom	P
2,5-Dimethylpyrazine	31252	0.75978	-0.39635	0.0018245	0.002331	0.983	14	0.988
2-Amino-5-[[3-[[2-[(4-amino-4-carboxybutanoyl)amino]-3-(carboxymethylamino)-3-oxopropyl]disulfanyl]-1-(carboxymethylamino)-1-oxopropan-2-yl]amino]-5-oxopentanoic acid	975	1.5907	0.66971	0.17525	0.037879	0.531	14	0
2-Aminoethyl dihydrogen phosphate	1015	1.4551	0.5411	0.0095475	0.002331	0.877	14	0.052
2-Hydroxyglutaric acid	43	2.3915	1.2579	0.16101	0.026224	0.778	14	0.003
4-Hydroxyphenylpyruvic acid	979	0.43233	-1.2098	0.012461	0.017483	0.935	14	0.36
5-ALPHA-PREGNANE-3-ALPHA,11-BETA,17-ALPHA,21-TETROL-20-ONE 3,21-DIACETATE	NA	0.11304	-3.1451	0.1453	0.011072	0.503	14	0
5-Hydroxy-L-tryptophan	439280	0.25612	-1.9651	0.0050991	0.0040793	0.888	14	0.077
Adenosine	60961	0.76935	-0.37829	0.042459	0.037879	0.887	14	0.074
Choline	305	1.213	0.27861	0.023307	0.05303	0.937	14	0.377
Deoxyguanosine	135398592	0.76364	-0.38903	0.025386	0.037879	0.888	14	0.076
Diamide	5353800	2.5737	1.3638	0.0044989	0.011072	0.933	14	0.333
Dihydrobiopterin	135476776	1.2765	0.35221	0.041106	0.072844	0.953	14	0.608
gamma-Aminobutyric acid	119	0.57524	-0.79777	0.02251	0.037879	0.917	14	0.2
Guanine +ve	135398634	0.063401	-3.9794	0.012245	0.0011655	0.745	14	0.001
Guanosine	135398635	0.058405	-4.0978	0.01249	0.0011655	0.741	14	0.001
Hydroxylysine	3032849	1.4749	0.5606	0.036729	0.072844	0.948	14	0.533
Inosine	135398641	0.20707	-2.2718	0.057762	0.037879	0.771	14	0.002
L-Allothreonine	99289	1.5476	0.63004	0.022388	0.037879	0.834	14	0.014
L-Cystathionine	439258	1.3746	0.45898	0.027353	0.037879	0.93	14	0.31
Lumichrome	5326566	0.1272	-2.9749	0.01658	0.006993	0.753	14	0.001
Methyl adipate	12328	0.4078	-1.2941	0.11664	0.037879	0.661	14	0
N6-Acetyl-L-lysine	92832	1.3555	0.43885	0.0011001	0.0040793	0.933	14	0.334
N-Acetyl-Galactosamine	35717	1.2395	0.30974	0.023702	0.017483	0.929	14	0.297
N-Acetyl-L-leucine	70912	1.978	0.98402	0.035895	0.05303	0.913	14	0.173
N-Amidino-L-aspartic acid	439918	1.7546	0.81114	0.0040973	0.011072	0.9	14	0.112
PhosphoEthanolaine		1.3852	0.47004	0.014224	0.0040793	0.906	14	0.137
Phosphorylcholine	1014	1.4907	0.57601	0.0049089	0.002331	0.895	14	0.095
Riboflavin	493570	1.4617	0.54769	0.0037094	0.0040793	0.975	14	0.931
Ribose-5-Phosphate	77982	0.58199	-0.78093	0.032523	0.05303	0.911	14	0.163
Succinyladenosine	20849086	1.4483	0.53437	0.017806	0.011072	0.977	14	0.953
Succinyl-Cysteine	129832519	1.2844	0.3611	0.040111	0.072844	0.956	14	0.65
Thiamine	1130	1.3103	0.38984	0.064744	0.006993	0.674	14	0
Urocanic acid	736715	1.425	0.511	0.048744	0.097319	0.9	14	0.113
Xanthosine	64959	2.5	1.322	0.059347	0.026224	0.757	14	0.002
Xanthurenic acid	5699	1.7219	0.78398	0.036582	0.037879	0.875	14	0.049
